# Supplementary material for: The use of representative community samples to assess SARS-CoV-2 lineage competition: Alpha outcompetes Beta and wild-type in England from January to March 2021
Source: Microb Genom. 2023 Feb 6;9(2):mgen000887. doi: 10.1099/mgen.0.000887 (PMC9997751; doi:10.1099/mgen.0.000887)
Supplement: Supplementary material 2 [file mgen-9-887-s007.xlsx]

## Sheet: Table1
			N- and E-gene positive																				N-gene positve
					N-gene									E-gene											N-gene
	Lineage		Number		Ct value							p value		Ct value							p value		Number		Ct value							p value
	Wildtype		182		23.9686	(	23.293	,	24.6442	)		ref		24.7175	(	24.0093	,	25.4257	)		ref		191		24.4076	(	23.7096	,	25.1056	)		ref
	Alpha		1157		22.637	(	22.3691	,	22.905	)		0.000341		23.8144	(	23.5335	,	24.0952	)		0.020298		1197		22.9657	(	22.6869	,	23.2445	)		0.000177
	Beta		4		26.5953	(	22.0381	,	31.1525	)		0.263988		27.1195	(	22.3426	,	31.8964	)		0.329793		4		26.5953	(	21.7719	,	31.4187	)		0.379115
	Eta		1		24.701	(	15.5865	,	33.8154	)		0.875227		25.9731	(	16.4193	,	35.5269	)		0.797306		1		24.701	(	15.0542	,	34.3477	)		0.952606
	A.23.1		2		24.9572	(	18.5123	,	31.4021	)		0.764984		26.1445	(	19.389	,	32.9001	)		0.680578		2		24.9572	(	18.1359	,	31.7785	)		0.875194
	Alpha+E484K		2		17.4518	(	11.0069	,	23.8967	)		0.048921		19.3819	(	12.6264	,	26.1375	)		0.123898		2		17.4518	(	10.6305	,	24.2731	)		0.046977
	Regression models were run on the subset of data that had detected both the E- and N-gene, and the entire dataset, for which N-gene was detected every time.

## Sheet: TableS1
	REACT Nomenclature	Lineages (Pangolin Nomenclature)		Round 8								Round 9								Round 10
				Number	Proportion							Number	Proportion							Number	Proportion
	A.23.1	A.23.1		2	0.001838	(	0.000504	,	0.006678	)		0	0	(	0	,	0.016017	)		0	0	(	0	,	0.049992	)
	Beta	B.1.351		4	0.003676	(	0.001431	,	0.009415	)		0	0	(	0	,	0.016017	)		0	0	(	0	,	0.049992	)
	Eta	B.1.525		1	0.000919	(	0.000162	,	0.005188	)		0	0	(	0	,	0.016017	)		0	0	(	0	,	0.049992	)
	Alpha	B.1.1.7		898	0.825368	(	0.801675	,	0.846771	)		226	0.957627	(	0.923771	,	0.976824	)		73	1	(	0.950008	,	1	)
	Alpha+E484K	B.1.1.7 with E484K mutation		2	0.001838	(	0.000504	,	0.006678	)		0	0	(	0	,	0.016017	)		0	0	(	0	,	0.049992	)
	Wildtype	B		3	0.002757	(	0.000938	,	0.008075	)		0	0	(	0	,	0.016017	)		0	0	(	0	,	0.049992	)
		B.1		6	0.005515	(	0.00253	,	0.011979	)		2	0.008475	(	0.002327	,	0.030367	)		0	0	(	0	,	0.049992	)
		B.1.1.1		1	0.000919	(	0.000162	,	0.005188	)		0	0	(	0	,	0.016017	)		0	0	(	0	,	0.049992	)
		B.1.1.153		1	0.000919	(	0.000162	,	0.005188	)		0	0	(	0	,	0.016017	)		0	0	(	0	,	0.049992	)
		B.1.1.170		2	0.001838	(	0.000504	,	0.006678	)		0	0	(	0	,	0.016017	)		0	0	(	0	,	0.049992	)
		B.1.1.286		1	0.000919	(	0.000162	,	0.005188	)		0	0	(	0	,	0.016017	)		0	0	(	0	,	0.049992	)
		B.1.1.302		1	0.000919	(	0.000162	,	0.005188	)		0	0	(	0	,	0.016017	)		0	0	(	0	,	0.049992	)
		B.1.1.311		1	0.000919	(	0.000162	,	0.005188	)		0	0	(	0	,	0.016017	)		0	0	(	0	,	0.049992	)
		B.1.1.37		2	0.001838	(	0.000504	,	0.006678	)		0	0	(	0	,	0.016017	)		0	0	(	0	,	0.049992	)
		B.1.1.64		1	0.000919	(	0.000162	,	0.005188	)		0	0	(	0	,	0.016017	)		0	0	(	0	,	0.049992	)
		B.1.1.70		3	0.002757	(	0.000938	,	0.008075	)		0	0	(	0	,	0.016017	)		0	0	(	0	,	0.049992	)
		B.1.1.80		1	0.000919	(	0.000162	,	0.005188	)		0	0	(	0	,	0.016017	)		0	0	(	0	,	0.049992	)
		B.1.111		1	0.000919	(	0.000162	,	0.005188	)		0	0	(	0	,	0.016017	)		0	0	(	0	,	0.049992	)
		B.1.160		5	0.004596	(	0.001965	,	0.010713	)		0	0	(	0	,	0.016017	)		0	0	(	0	,	0.049992	)
		B.1.177		105	0.096507	(	0.080355	,	0.115499	)		5	0.021186	(	0.009083	,	0.048628	)		0	0	(	0	,	0.049992	)
		B.1.177.10		6	0.005515	(	0.00253	,	0.011979	)		0	0	(	0	,	0.016017	)		0	0	(	0	,	0.049992	)
		B.1.177.15		2	0.001838	(	0.000504	,	0.006678	)		0	0	(	0	,	0.016017	)		0	0	(	0	,	0.049992	)
		B.1.177.16		6	0.005515	(	0.00253	,	0.011979	)		2	0.008475	(	0.002327	,	0.030367	)		0	0	(	0	,	0.049992	)
		B.1.177.17		1	0.000919	(	0.000162	,	0.005188	)		0	0	(	0	,	0.016017	)		0	0	(	0	,	0.049992	)
		B.1.177.18		4	0.003676	(	0.001431	,	0.009415	)		0	0	(	0	,	0.016017	)		0	0	(	0	,	0.049992	)
		B.1.177.21		1	0.000919	(	0.000162	,	0.005188	)		0	0	(	0	,	0.016017	)		0	0	(	0	,	0.049992	)
		B.1.177.22		2	0.001838	(	0.000504	,	0.006678	)		0	0	(	0	,	0.016017	)		0	0	(	0	,	0.049992	)
		B.1.177.4		7	0.006434	(	0.00312	,	0.013221	)		1	0.004237	(	0.000748	,	0.023607	)		0	0	(	0	,	0.049992	)
		B.1.177.6		2	0.001838	(	0.000504	,	0.006678	)		0	0	(	0	,	0.016017	)		0	0	(	0	,	0.049992	)
		B.1.177.8		1	0.000919	(	0.000162	,	0.005188	)		0	0	(	0	,	0.016017	)		0	0	(	0	,	0.049992	)
		B.1.177.9		1	0.000919	(	0.000162	,	0.005188	)		0	0	(	0	,	0.016017	)		0	0	(	0	,	0.049992	)
		B.1.2		2	0.001838	(	0.000504	,	0.006678	)		0	0	(	0	,	0.016017	)		0	0	(	0	,	0.049992	)
		B.1.221		4	0.003676	(	0.001431	,	0.009415	)		0	0	(	0	,	0.016017	)		0	0	(	0	,	0.049992	)
		B.1.221.1		1	0.000919	(	0.000162	,	0.005188	)		0	0	(	0	,	0.016017	)		0	0	(	0	,	0.049992	)
		B.1.236		1	0.000919	(	0.000162	,	0.005188	)		0	0	(	0	,	0.016017	)		0	0	(	0	,	0.049992	)
		B.1.258		1	0.000919	(	0.000162	,	0.005188	)		0	0	(	0	,	0.016017	)		0	0	(	0	,	0.049992	)
		B.1.36		2	0.001838	(	0.000504	,	0.006678	)		0	0	(	0	,	0.016017	)		0	0	(	0	,	0.049992	)
		B.1.36.1		1	0.000919	(	0.000162	,	0.005188	)		0	0	(	0	,	0.016017	)		0	0	(	0	,	0.049992	)
		B.1.36.17		1	0.000919	(	0.000162	,	0.005188	)		0	0	(	0	,	0.016017	)		0	0	(	0	,	0.049992	)
		B.40		1	0.000919	(	0.000162	,	0.005188	)		0	0	(	0	,	0.016017	)		0	0	(	0	,	0.049992	)
		Total Wildtype		181	0.16636	(	0.145414	,	0.189655	)		10	0.042373	(	0.023176	,	0.076229	)		0	0	(	0	,	0.049992	)
	Total			1088								236								73

## Sheet: TableS2
		Round	Region		Alpha	Beta	Eta	A.23.1	Alpha+E484K	Wildtype		Proportion Alpha							Proportion Beta							Proportion Eta							Proportion A.23.1								Proportion Alpha+E484K								Proportion Wildtype
		8	East Midlands		92	0	0	0	0	26		0.779661	(	0.696722	,	0.844965	)		0	(	0	,	0.031528	)		0	(	0	,	0.031528	)		0	(	0	,	0.031528	)			0	(	0	,	0.031528	)			0.220339
			East of England		148	2	0	0	0	23		0.855491	(	0.795375	,	0.900163	)		0.011561	(	0.003176	,	0.041166	)		0	(	0	,	0.021723	)		0	(	0	,	0.021723	)			0	(	0	,	0.021723	)			0.132948
			London		171	1	1	0	1	13		0.914439	(	0.865544	,	0.946649	)		0.005348	(	0.000945	,	0.029664	)		0.005348	(	0.000945	,	0.029664	)		0	(	0	,	0.020129	)			0.005348	(	0.000945	,	0.029664	)			0.069519
			North East		17	0	0	0	0	10		0.62963	(	0.442292	,	0.784675	)		0	(	0	,	0.124555	)		0	(	0	,	0.124555	)		0	(	0	,	0.124555	)			0	(	0	,	0.124555	)			0.37037
			North West		84	0	0	2	1	31		0.711864	(	0.624491	,	0.785879	)		0	(	0	,	0.031528	)		0	(	0	,	0.031528	)		0.016949	(	0.00466	,	0.059697	)			0.008475	(	0.001498	,	0.046446	)			0.262712
			South East		240	1	0	0	0	24		0.90566	(	0.864446	,	0.935282	)		0.003774	(	0.000666	,	0.021062	)		0	(	0	,	0.014289	)		0	(	0	,	0.014289	)			0	(	0	,	0.014289	)			0.090566
			South West		43	0	0	0	0	10		0.811321	(	0.686415	,	0.894147	)		0	(	0	,	0.067582	)		0	(	0	,	0.067582	)		0	(	0	,	0.067582	)			0	(	0	,	0.067582	)			0.188679
			West Midlands		78	0	0	0	0	25		0.757282	(	0.666212	,	0.82985	)		0	(	0	,	0.035955	)		0	(	0	,	0.035955	)		0	(	0	,	0.035955	)			0	(	0	,	0.035955	)			0.242718
			Yorkshire		25	0	0	0	0	19		0.568182	(	0.422241	,	0.703173	)		0	(	0	,	0.080296	)		0	(	0	,	0.080296	)		0	(	0	,	0.080296	)			0	(	0	,	0.080296	)			0.431818
		9	East Midlands		41	0	0	0	0	3		0.931818	(	0.81775	,	0.976541	)		0	(	0	,	0.080296	)		0	(	0	,	0.080296	)		0	(	0	,	0.080296	)			0	(	0	,	0.080296	)			0.068182
			East of England		31	0	0	0	0	1		0.96875	(	0.842557	,	0.994462	)		0	(	0	,	0.107179	)		0	(	0	,	0.107179	)		0	(	0	,	0.107179	)			0	(	0	,	0.107179	)			0.03125
			London		25	0	0	0	0	1		0.961538	(	0.811072	,	0.993178	)		0	(	0	,	0.128729	)		0	(	0	,	0.128729	)		0	(	0	,	0.128729	)			0	(	0	,	0.128729	)			0.038462
			North East		16	0	0	0	0	1		0.941176	(	0.73018	,	0.98954	)		0	(	0	,	0.184318	)		0	(	0	,	0.184318	)		0	(	0	,	0.184318	)			0	(	0	,	0.184318	)			0.058824
			North West		40	0	0	0	0	2		0.952381	(	0.842101	,	0.986842	)		0	(	0	,	0.083799	)		0	(	0	,	0.083799	)		0	(	0	,	0.083799	)			0	(	0	,	0.083799	)			0.047619
			South East		32	0	0	0	0	0		1	(	0.892821	,	1	)		0	(	0	,	0.107179	)		0	(	0	,	0.107179	)		0	(	0	,	0.107179	)			0	(	0	,	0.107179	)			0
			South West		12	0	0	0	0	0		1	(	0.757506	,	1	)		0	(	0	,	0.242494	)		0	(	0	,	0.242494	)		0	(	0	,	0.242494	)			0	(	0	,	0.242494	)			0
			West Midlands		19	0	0	0	0	0		1	(	0.831821	,	1	)		0	(	0	,	0.168179	)		0	(	0	,	0.168179	)		0	(	0	,	0.168179	)			0	(	0	,	0.168179	)			0
			Yorkshire		10	0	0	0	0	2		0.833333	(	0.551969	,	0.953035	)		0	(	0	,	0.242494	)		0	(	0	,	0.242494	)		0	(	0	,	0.242494	)			0	(	0	,	0.242494	)			0.166667
		10	East Midlands		13	0	0	0	0	0		1	(	0.771905	,	1	)		0	(	0	,	0.228095	)		0	(	0	,	0.228095	)		0	(	0	,	0.228095	)			0	(	0	,	0.228095	)			0
			East of England		8	0	0	0	0	0		1	(	0.675592	,	1	)		0	(	0	,	0.324408	)		0	(	0	,	0.324408	)		0	(	0	,	0.324408	)			0	(	0	,	0.324408	)			0
			London		10	0	0	0	0	0		1	(	0.722467	,	1	)		0	(	0	,	0.277533	)		0	(	0	,	0.277533	)		0	(	0	,	0.277533	)			0	(	0	,	0.277533	)			0
			North East		4	0	0	0	0	0		1	(	0.510109	,	1	)		0	(	0	,	0.489891	)		0	(	0	,	0.489891	)		0	(	0	,	0.489891	)			0	(	0	,	0.489891	)			0
			North West		15	0	0	0	0	0		1	(	0.796117	,	1	)		0	(	0	,	0.203883	)		0	(	0	,	0.203883	)		0	(	0	,	0.203883	)			0	(	0	,	0.203883	)			0
			South East		2	0	0	0	0	0		1	(	0.34238	,	1	)		0	(	0	,	0.65762	)		0	(	0	,	0.65762	)		0	(	0	,	0.65762	)			0	(	0	,	0.65762	)			0
			South West		2	0	0	0	0	0		1	(	0.34238	,	1	)		0	(	0	,	0.65762	)		0	(	0	,	0.65762	)		0	(	0	,	0.65762	)			0	(	0	,	0.65762	)			0
			West Midlands		6	0	0	0	0	0		1	(	0.609666	,	1	)		0	(	0	,	0.390334	)		0	(	0	,	0.390334	)		0	(	0	,	0.390334	)			0	(	0	,	0.390334	)			0
			Yorkshire		13	0	0	0	0	0		1	(	0.771905	,	1	)		0	(	0	,	0.228095	)		0	(	0	,	0.228095	)		0	(	0	,	0.228095	)			0	(	0	,	0.228095	)			0
[truncated: 5 more columns]

## Sheet: TableS3
	Symptom status		Alpha								Wildtype
			N	Proportion							N	Proportion
	No symptoms		329	0.332659	(	0.303992	,	0.362622	)		58	0.381579	(	0.308174	,	0.460822	)
	Any symptoms		660	0.667341	(	0.637378	,	0.696008	)		94	0.618421	(	0.539178	,	0.691826	)
	Classic COVID-19 symptoms*		452	0.457027	(	0.426207	,	0.48818	)		69	0.453947	(	0.376907	,	0.533258	)
	* loss or change of sense of taste, loss or change of sense of smell, new persistent cough, fever

## Sheet: TableS4
	Data		Lineage		Negatives		Positives		NA		Antibody positivity (%)							P-value
	N-gene and E-gene detected		Alpha		76		382		19		83.4	(	79.7	,	86.5	)		Ref
			Wildtype		25		67		10		72.8	(	63.0	,	80.9	)		0.018
	All data		Alpha		79		397		19		83.4	(	80.0	,	86.5	)		Ref
			Wildtype		25		70		11		73.7	(	64.0	,	81.5	)		0.026

## Sheet: TableS5
		Model		Parameters		Odds ratio							P-value
		Model 1
		Antibody Positivity ~ Lineage		Alpha		1.88	(	1.11	,	3.16	)		0.01803
		Model 2
		Antibody Positivity ~ Lineage + N-gene Ct value		Alpha		1.79	(	1.06	,	3.03	)		0.02976
				N-gene Ct value		0.73	(	0.56	,	0.9	)		0.00748
		Model 3
		Antibody Positivity ~ Lineage + E-gene Ct value		Alpha		1.89	(	1.12	,	3.19	)		0.0171
				E-gene Ct value		0.82	(	0.66	,	1.05	)		0.08439
		Model 4
		Antibody Positivity ~ Lineage + Age		Alpha		1.94	(	1.14	,	3.27	)		0.0138
				Age		1.1	(	0.9	,	1.22	)		0.31349
		Model 5
		Antibody Positivity ~ Lineage + E-gene CT value + Age		Alpha		1.94	(	1.15	,	3.29	)		0.01372
				E-gene CT value		0.82	(	0.66	,	1.05	)		0.10064
				Age		1.1	(	0.9	,	1.22	)		0.38989
		Model 6
		Antibody Positivity ~ Lineage + N-gene Ct value + Age		Alpha		1.84	(	1.08	,	3.13	)		0.02442
				N-gene Ct value		0.73	(	0.59	,	0.9	)		0.00944
				Age		1.01	(	0.99	,	1.02	)		0.43958
		Note that the reference for Alpha is wildtype
		Odds ratio for E- and N-gene Ct is relative to a change in Ct of +5
		Odds ratio for age is relative to a change of +10 years in age

## Sheet: TableS6
						Estimated Prevalence
	Round	Region		Population		Weighted Prevalence							Alpha							Alpha +E484K							Beta							Eta							A.23.1							Wildtype
	8	East Midlands		4835928		0.0115997	(	0.00986492	,	0.0136354	)		0.00904384	(	0.00687311	,	0.0115214	)		0	(	0	,	0.000429896	)		0	(	0	,	0.000429896	)		0	(	0	,	0.000429896	)		0	(	0	,	0.000429896	)		0.00255587	(
		East of England		6236072		0.0178121	(	0.0157377	,	0.0201543	)		0.0152381	(	0.0125174	,	0.0181422	)		0	(	0	,	0.000437812	)		0.000205926	(	4.9983e-05	,	0.000829672	)		0	(	0	,	0.000437812	)		0	(	0	,	0.000437812	)		0.00236808	(
		London		8961989		0.028266	(	0.0252849	,	0.0315872	)		0.0258475	(	0.0218852	,	0.029902	)		0.000151166	(	2.38942e-05	,	0.000937002	)		0.000151166	(	2.38942e-05	,	0.000937002	)		0.000151166	(	2.38942e-05	,	0.000937002	)		0	(	0	,	0.000635819	)		0.00196502	(
		North East		2669941		0.0121582	(	0.00872799	,	0.0169136	)		0.00765519	(	0.00386032	,	0.0132717	)		0	(	0	,	0.00210668	)		0	(	0	,	0.00210668	)		0	(	0	,	0.00210668	)		0	(	0	,	0.00210668	)		0.00450305	(
		North West		7341196		0.0138311	(	0.0116478	,	0.0164168	)		0.00984584	(	0.00727394	,	0.0129016	)		0.000117218	(	1.74484e-05	,	0.000762494	)		0	(	0	,	0.000517588	)		0	(	0	,	0.000517588	)		0.000234423	(	5.42787e-05	,	0.000980032	)		0.00363359	(
		South East		9180135		0.0160673	(	0.0145663	,	0.0177202	)		0.0145515	(	0.0125918	,	0.0165734	)		0	(	0	,	0.000253204	)		6.0638e-05	(	9.70115e-06	,	0.000373223	)		0	(	0	,	0.000253204	)		0	(	0	,	0.000253204	)		0.00145515	(
		South West		5624696		0.00874901	(	0.00707221	,	0.010819	)		0.00709825	(	0.00485447	,	0.00967381	)		0	(	0	,	0.000731172	)		0	(	0	,	0.000731172	)		0	(	0	,	0.000731172	)		0	(	0	,	0.000731172	)		0.00165075	(
		West Midlands		5934037		0.0166416	(	0.0132049	,	0.0209538	)		0.0126024	(	0.00879726	,	0.0173885	)		0	(	0	,	0.000753394	)		0	(	0	,	0.000753394	)		0	(	0	,	0.000753394	)		0	(	0	,	0.000753394	)		0.00403922	(
		Yorkshire*		5502967		0.00799757	(	0.00621302	,	0.0102894	)		0.00454408	(	0.00262339	,	0.00723522	)		0	(	0	,	0.000826197	)		0	(	0	,	0.000826197	)		0	(	0	,	0.000826197	)		0	(	0	,	0.000826197	)		0.0034535	(
		England		56286961		0.0157	(	0.0149	,	0.0166	)		0.0129583	(	0.011945	,	0.0140564	)		2.88566e-05	(	7.5096e-06	,	0.000110855	)		5.77132e-05	(	2.13219e-05	,	0.000156289	)		1.44283e-05	(	2.4138e-06	,	8.61208e-05	)		2.88566e-05	(	7.5096e-06	,	0.000110855	)		0.00261185	(
	9	East Midlands		4835928		0.00585929	(	0.00446568	,	0.00768444	)		0.00545979	(	0.00365181	,	0.00750417	)		0	(	0	,	0.00061703	)		0	(	0	,	0.00061703	)		0	(	0	,	0.00061703	)		0	(	0	,	0.00061703	)		0.000399498	(
		East of England		6236072		0.00466452	(	0.0036432	,	0.00597044	)		0.00451876	(	0.00306961	,	0.00593737	)		0	(	0	,	0.000639906	)		0	(	0	,	0.000639906	)		0	(	0	,	0.000639906	)		0	(	0	,	0.000639906	)		0.000145766	(
		London		8961989		0.00602777	(	0.00479247	,	0.00757906	)		0.00579593	(	0.00388704	,	0.00752736	)		0	(	0	,	0.000975645	)		0	(	0	,	0.000975645	)		0	(	0	,	0.000975645	)		0	(	0	,	0.000975645	)		0.00023184	(
		North East		2669941		0.00693978	(	0.00489948	,	0.00982134	)		0.00653156	(	0.0035775	,	0.00971861	)		0	(	0	,	0.00181025	)		0	(	0	,	0.00181025	)		0	(	0	,	0.00181025	)		0	(	0	,	0.00181025	)		0.000408226	(
		North West		7341196		0.00690863	(	0.00541569	,	0.00880947	)		0.00657965	(	0.00456056	,	0.00869356	)		0	(	0	,	0.000738225	)		0	(	0	,	0.000738225	)		0	(	0	,	0.000738225	)		0	(	0	,	0.000738225	)		0.000328982	(
		South East		9180135		0.0035796	(	0.00289681	,	0.00442262	)		0.0035796	(	0.00258633	,	0.00442262	)		0	(	0	,	0.000474012	)		0	(	0	,	0.000474012	)		0	(	0	,	0.000474012	)		0	(	0	,	0.000474012	)		0	(
		South West		5624696		0.00231959	(	0.00149718	,	0.00359215	)		0.00231959	(	0.00113412	,	0.00359215	)		0	(	0	,	0.000871075	)		0	(	0	,	0.000871075	)		0	(	0	,	0.000871075	)		0	(	0	,	0.000871075	)		0	(
		West Midlands		5934037		0.00360513	(	0.0025208	,	0.00515349	)		0.00360513	(	0.00209685	,	0.00515349	)		0	(	0	,	0.000866709	)		0	(	0	,	0.000866709	)		0	(	0	,	0.000866709	)		0	(	0	,	0.000866709	)		0	(
		Yorkshire		5502967		0.00598922	(	0.00371354	,	0.00964595	)		0.00499102	(	0.00204976	,	0.00919293	)		0	(	0	,	0.00233909	)		0	(	0	,	0.00233909	)		0	(	0	,	0.00233909	)		0	(	0	,	0.00233909	)		0.000998206	(
		England		56286961		0.0049	(	0.0045	,	0.0055	)		0.00469237	(	0.00415697	,	0.00537253	)		0	(	0	,	8.80935e-05	)		0	(	0	,	8.80935e-05	)		0	(	0	,	8.80935e-05	)		0	(	0	,	8.80935e-05	)		0.000207628	(
	10	East Midlands		4835928		0.00190558	(	0.00129792	,	0.00279694	)		0.00190558	(	0.00100187	,	0.00279694	)		0	(	0	,	0.000637967	)		0	(	0	,	0.000637967	)		0	(	0	,	0.000637967	)		0	(	0	,	0.000637967	)		0	(
		East of England		6236072		0.00152074	(	0.000955202	,	0.00242029	)		0.00152074	(	0.000645327	,	0.00242029	)		0	(	0	,	0.000785162	)		0	(	0	,	0.000785162	)		0	(	0	,	0.000785162	)		0	(	0	,	0.000785162	)		0	(
		London		8961989		0.00162424	(	0.00102067	,	0.0025838	)		0.00162424	(	0.0007374	,	0.0025838	)		0	(	0	,	0.000717089	)		0	(	0	,	0.000717089	)		0	(	0	,	0.000717089	)		0	(	0	,	0.000717089	)		0	(
		North East		2669941		0.00405904	(	0.00236158	,	0.00696807	)		0.00405904	(	0.00120467	,	0.00696807	)		0	(	0	,	0.0034136	)		0	(	0	,	0.0034136	)		0	(	0	,	0.0034136	)		0	(	0	,	0.0034136	)		0	(
		North West		7341196		0.00308497	(	0.00209146	,	0.00454828	)		0.00308497	(	0.00166504	,	0.00454828	)		0	(	0	,	0.000927318	)		0	(	0	,	0.000927318	)		0	(	0	,	0.000927318	)		0	(	0	,	0.000927318	)		0	(
		South East		9180135		0.000721177	(	0.000421299	,	0.00123424	)		0.000721177	(	0.000144244	,	0.00123424	)		0	(	0	,	0.000811664	)		0	(	0	,	0.000811664	)		0	(	0	,	0.000811664	)		0	(	0	,	0.000811664	)		0	(
		South West		5624696		0.00132346	(	0.000667211	,	0.00262349	)		0.00132346	(	0.00022844	,	0.00262349	)		0	(	0	,	0.00172526	)		0	(	0	,	0.00172526	)		0	(	0	,	0.00172526	)		0	(	0	,	0.00172526	)		0	(
		West Midlands		5934037		0.00198971	(	0.00127844	,	0.00309548	)		0.00198971	(	0.000779419	,	0.00309548	)		0	(	0	,	0.00120827	)		0	(	0	,	0.00120827	)		0	(	0	,	0.00120827	)		0	(	0	,	0.00120827	)		0	(
		Yorkshire		5502967		0.00358515	(	0.00223736	,	0.00574018	)		0.00358515	(	0.00172703	,	0.00574018	)		0	(	0	,	0.00130931	)		0	(	0	,	0.00130931	)		0	(	0	,	0.00130931	)		0	(	0	,	0.00130931	)		0	(
		England		56286961		0.002	(	0.0017	,	0.0023	)		0.002	(	0.00161501	,	0.0023	)		0	(	0	,	0.000114982	)		0	(	0	,	0.000114982	)		0	(	0	,	0.000114982	)		0	(	0	,	0.000114982	)		0	(
	* Yorkshire and The Humber
[truncated: 46 more columns]

## Sheet: TableS7
			Abroad 2 weeks prior
			Round 8				Round 9				Round 10
	Lineage		Yes	No	NA		Yes	No	NA		Yes	No	NA
	Alpha		4	728	166		0	185	41		0	53	20
	Beta		0	4	0		0	0	0		0	0	0
	Eta		0	0	1		0	0	0		0	0	0
	A.23.1		0	1	1		0	0	0		0	0	0
	Wildtype		2	142	37		0	6	4		0	0	0
	Alpha+E484K		0	2	0		0	0	0		0	0	0

## Sheet: TableS8
	Data		Lineage		Growth rate relative to B.1.1.7							Additive R advantage							P(Relative growth rate <1)
	REACT-1		Beta		-0.10966	(	-0.3386	,	-0.001761	)		-0.689761	(	-2.12979	,	-0.0110767	)		0.98
			A.23.1		-0.09458	(	-0.41732	,	0.0190276	)		-0.594908	(	-2.62494	,	0.119684	)		0.94
			Eta		-0.0385247	(	-0.280853	,	0.0519413	)		-0.24232	(	-1.76657	,	0.326711	)		0.74
			Alpha+E484K		-0.0995013	(	-0.440038	,	0.0225007	)		-0.625863	(	-2.76784	,	0.141529	)		0.92
	Public		Beta		0.0109837	(	0.0068247	,	0.0151765	)		0.0690875	(	0.0429274	,	0.0954599	)		<0.01
			A.23.1		-0.056466	(	-0.0693905	,	-0.044412	)		-0.355171	(	-0.436466	,	-0.279352	)		>0.99
			Eta		0.0181054	(	0.0130835	,	0.02347	)		0.113883	(	0.0822953	,	0.147627	)		<0.01
			Alpha+E484K		-0.00949415	(	-0.0181766	,	-0.00115242	)		-0.0597182	(	-0.114331	,	-0.00724873	)		0.99
	Note growth rate relative to Alpha, and corresponding additive R differences, were calculated using REACT-1 data and publicly available data for the same period of time.

## Sheet: TableS9
	Region		Abroad 2 weeks prior to test
			Round 5 (18 September - 5 October 2020)																				Round 6 (16 October - 2 November 2020)																				Round 7 (13 November - 3 December 2020)
			Yes	No	NA		Proportion							Number							Percentage		Yes	No	NA		Proportion							Number							Percentage		Yes	No	NA		Proportion
	England		2303	139216	33430		0.016273	(	0.015627	,	0.016946	)		915958	(	879596	,	953839	)		1		1350	130536	28289		0.010236	(	0.009707	,	0.010794	)		576153	(	546378	,	607561	)		1		435	138006	29740		0.003142	(	0.002861
	East Midlands		210	17402	4285		0.011924	(	0.010424	,	0.013637	)		57663.6	(	50409.7	,	65947.6	)		0.0585768		153	16745	3560		0.009054	(	0.007734	,	0.010598	)		43784.5	(	37401.1	,	51251.2	)		0.0715912		46	18065	3890		0.00254	(	0.001905
	East of England		291	20545	4789		0.013966	(	0.01246	,	0.015652	)		87093	(	77701.5	,	97607	)		0.0884723		178	18949	4104		0.009306	(	0.008041	,	0.010769	)		58032.9	(	50144.3	,	67156.3	)		0.0948885		54	20380	4193		0.002643	(	0.002026
	London		505	13387	3608		0.036352	(	0.033365	,	0.039595	)		325786	(	299017	,	354850	)		0.330946		302	12461	2994		0.023662	(	0.021165	,	0.026446	)		212059	(	189680	,	237009	)		0.346733		82	12453	3031		0.006542	(	0.005274
	North East		67	5327	1308		0.012421	(	0.009793	,	0.015743	)		33163.3	(	26146.7	,	42032.9	)		0.0336886		31	4814	1001		0.006398	(	0.004511	,	0.009067	)		17082.3	(	12044.1	,	24208.4	)		0.0279309		9	4574	1090		0.001964	(	0.001034
	North West		260	15345	3863		0.016661	(	0.014769	,	0.018792	)		122312	(	108422	,	137956	)		0.124249		106	14329	3431		0.007343	(	0.006076	,	0.008873	)		53906.4	(	44605.1	,	65138.4	)		0.0881414		48	14835	3454		0.003225	(	0.002434
	South East		547	32098	6851		0.016756	(	0.015419	,	0.018206	)		153822	(	141549	,	167134	)		0.156258		338	29814	6012		0.01121	(	0.010082	,	0.012462	)		102909	(	92554.1	,	114403	)		0.168265		119	31771	6406		0.003732	(	0.00312
	South West		149	12947	3164		0.011378	(	0.009699	,	0.013343	)		63997.8	(	54553.9	,	75050.3	)		0.0650113		80	12685	2530		0.006267	(	0.005039	,	0.007793	)		35250	(	28342.8	,	43833.3	)		0.0576366		27	13845	2764		0.001946	(	0.001338
	West Midlands		150	12767	3426		0.011613	(	0.009905	,	0.013611	)		68912	(	58776.6	,	80768.2	)		0.0700034		94	11953	2814		0.007803	(	0.006381	,	0.009538	)		46303.3	(	37865.1	,	56598.8	)		0.0757097		26	12749	2982		0.002035	(	0.001389
	Yorkshire		124	9398	2136		0.013022	(	0.010934	,	0.015504	)		71659.6	(	60169.4	,	85318	)		0.0727945		68	8786	1843		0.00768	(	0.006063	,	0.009724	)		42262.8	(	33364.5	,	53510.9	)		0.0691031		24	9334	1930		0.002565	(	0.001724
[truncated: 58 more columns]

[truncated: 1 more sheets: TableS10]
