# Supplementary material for: The use of representative community samples to assess SARS-CoV-2 lineage competition: Alpha outcompetes Beta and wild-type in England from January to March 2021
Source: Microb Genom. 2023 Feb 6;9(2):mgen000887. doi: 10.1099/mgen.0.000887 (PMC9997751; doi:10.1099/mgen.0.000887)
Supplement: Supplementary material 4 [file mgen-9-887-s009.xlsx]

## Sheet: Sheet1
Institution 1	Title	First Name	Middle initial(s)	Surname	Highest Degree/ Qualification
Centre for Genomic Pathogen Surveillance, University of Oxford	Prof	David	M	Aanensen	PhD
Centre for Genomic Pathogen Surveillance, University of Oxford	Dr	Khalil		Abudahab	PhD
Betsi Cadwaladr University Health Board	Dr	Helen		Adams	PhD
Public Health Wales		Alexander		Adams	BSc
Cardiff and Vale University Health Board		Safiah		Afifi	BSc
Department of Medicine, University of Cambridge	Dr	Dinesh		Aggarwal	MRCP
Manchester University NHS Foundation Trust	Dr	Shazaad	SY	Ahmad	MSc
Wellcome Sanger Institute	Dr	Louise		Aigrain	PhD
Guy's and St. Thomas’ NHS Foundation Trust		Adela		Alcolea-Medina	Clinical scientist
Quadram Institute Bioscience	Dr	Nabil-Fareed		Alikhan	PhD
Public Health England	Dr	Elias		Allara	MD, PhD
Wellcome Sanger Institute	Dr	Roberto		Amato	PhD
University of Sheffield	Dr	Adrienn		Angyal	PhD
Public Health Wales		Tara		Annett	BSc
University Hospital Southampton NHS Foundation Trust		Stephen		Aplin
Wellcome Sanger Institute	Dr	Cristina	V	Ariani	PhD
Public Health Wales	Dr	Hibo		Asad	PhD
Barking, Havering and Redbridge University Hospitals NHS Trust		Amy		Ash	BSc
The Royal Wolverhampton NHS Trust		Paula		Ashfield	MSc
Turnkey Laboratory, University of Birmingham	Dr	Fiona		Ashford	PhD
Great Ormond Street Hospital for Children NHS Foundation Trust		Laura		Atkinson	MSc
Department of Zoology, University of Oxford	Dr	Stephen	W	Attwood	PhD
Royal Devon and Exeter NHS Foundation Trust	Dr	Cressida		Auckland	FRCPath
Quadram Institute Bioscience		Alp		Aydin	MSci
Quadram Institute Bioscience		David	J	Baker	BEng
South Tees Hospitals NHS Foundation Trust		Paul		Baker	MD
University of Edinburgh	Dr	Carlos	E	Balcazar	PhD
Virology, School of Life Sciences, Queens Medical Centre, University of Nottingham	Prof	Jonathan		Ball	PhD
Wellcome Sanger Institute	Dr	Jeffrey	C	Barrett	PhD
Bournemouth University		Magdalena		Barrow
North Cumbria Integrated Care NHS Foundation Trust	Dr	Edward		Barton	MD
Hub for Biotechnology in the Built Environment, Northumbria University	Dr	Matthew		Bashton	PhD
Wellcome Sanger Institute	Dr	Andrew	R	Bassett	PhD
Centre for Clinical Infection and Diagnostics Research, Department of Infectious Diseases, Guy's and St Thomas' NHS Foundation Trust	Dr	Rahul		Batra	MD
Queen's University Belfast		Chris		Baxter	BSc
University College London Hospitals NHS Foundation Trust		Nadua		Bayzid	BSc
Wellcome Sanger Institute	Dr	Charlotte		Beaver	PhD
Centre for Enzyme Innovation, University of Portsmouth		Angela	H	Beckett	MSc
Blackpool Teaching Hospitals NHS Foundation Trust		Shaun	M	Beckwith	MSc
East Suffolk and North Essex NHS Foundation Trust	Dr	Luke		Bedford	PhD
Cardiff and Vale University Health Board		Robert		Beer	BSc
University of Birmingham	Dr	Andrew		Beggs	PhD
Wellcome Sanger Institute		Katherine	L	Bellis
Clinical Microbiology Department, Queens Medical Centre, Nottingham University Hospitals NHS Trust	Dr	Louise		Berry	PhD
Hampshire Hospitals NHS Foundation Trust	Dr	Beatrice		Bertolusso	Degree
Turnkey Laboratory, University of Birmingham	Dr	Angus		Best	PhD
Wellcome Sanger Institute		Emma		Betteridge	BSc
Public Health England, Colindale	Dr	David		Bibby	PhD
Portsmouth Hospitals University NHS Trust		Kelly		Bicknell
Microbiology Department, Buckinghamshire Healthcare NHS Trust		Debbie		Binns	BSc
Public Health Wales		Alec		Birchley	MSc
Clinical Microbiology, University Hospitals of Leicester NHS Trust		Paul	W	Bird	MSc, MRes
Public Health England, Colindale	Dr	Chloe		Bishop	PhD
NHS Greater Glasgow and Clyde	Dr	Rachel		Blacow	MB ChB
County Durham and Darlington NHS Foundation Trust		Victoria		Blakey	BSc
Department of Medicine, University of Cambridge		Beth		Blane	BSc
Imperial College Healthcare NHS Trust	Dr	Frances		Bolt	PhD
Wellcome Sanger Institute		James		Bonfield	BSc
South Tees Hospitals NHS Foundation Trust	Prof	Stephen		Bonner	PhD
Big Data Institute, Nuffield Department of Medicine, University of Oxford	Dr	David		Bonsall	PhD
Clinical Microbiology Department, Queens Medical Centre, Nottingham University Hospitals NHS Trust	Dr	Tim		Boswell	PhD
Public Health England	Dr	Andrew		Bosworth	PhD
School of Biological Sciences, University of Portsmouth	Dr	Yann		Bourgeois	PhD
Imperial College London		Olivia		Boyd	MSc
Public Health Agency, Northern Ireland	Dr	Declan	T	Bradley	PhD
Liverpool Clinical Laboratories		Cassie		Breen	BSc
Cardiff University		Catherine		Bresner	BSc
University College London Hospitals NHS Foundation Trust	Prof	Judith		Breuer	MD
Queen's University Belfast	Dr	Stephen		Bridgett	PhD
Wellcome Sanger Institute	Dr	Iraad	F	Bronner	PhD
Department of Medicine, University of Cambridge		Ellena		Brooks	MA
MRC-University of Glasgow Centre for Virus Research		Alice		Broos	BSc
Great Ormond Street Hospital for Children NHS Foundation Trust	Dr	Julianne	R	Brown	PhD
University of Brighton	Dr	Giselda		Bucca	PhD
Bournemouth University	Dr	Sarah	L	Buchan	PhD
Wellcome Centre for Human Genetics, Nuffield Department of Medicine, University of Oxford	Dr	David		Buck	PhD
Public Health Wales	Dr	Matthew		Bull	PhD
Hull University Teaching Hospitals NHS Trust		Phillipa	J	Burns	MSc, DipRCPath
The Newcastle upon Tyne Hospitals NHS Foundation Trust	Dr	Shirelle		Burton-Fanning	MD
Virology, School of Life Sciences, Queens Medical Centre, University of Nottingham		Timothy		Byaruhanga	MSc
University College London Hospital Advanced Pathogen Diagnostics Unit		Matthew		Byott	MSc
County Durham and Darlington NHS Foundation Trust		Sharon		Campbell	MSc
Department of Medicine, University of Cambridge	Dr	Alessandro	M	Carabelli	PhD
East Sussex Healthcare NHS Trust	Dr	James	S	Cargill	PhD
Deep Seq, School of Life Sciences, Queens Medical Centre, University of Nottingham		Matthew		Carlile	BSc
Queen's University Belfast		Sílvia	F	Carvalho	MSc
Queen Elizabeth Hospital, Birmingham	Dr	Anna		Casey	PhD
Isle of Wight NHS Trust		Anibolina		Castigador	IBMS HCPC
Whittington Health NHS Trust		Jana		Catalan	MSc
Public Health England, Colindale	Dr	Vicki		Chalker	PhD
University Hospitals Sussex NHS Foundation Trust		Nicola	J	Chaloner	BSc
Public Health England, Colindale	Dr	Meera		Chand	PhD
Virology, School of Life Sciences, Queens Medical Centre, University of Nottingham	Dr	Joseph	G	Chappell	PhD
Centre for Clinical Infection and Diagnostics Research, Department of Infectious Diseases, Guy's and St Thomas' NHS Foundation Trust	Dr	Themoula		Charalampous	PhD
Health Services Laboratories		Wendy		Chatterton	MSc
Division of Virology, Department of Pathology, University of Cambridge		Yasmin		Chaudhry	BSc
Department of Medicine, University of Cambridge		Carol	M	Churcher	BSc
Clinical Microbiology Department, Queens Medical Centre, Nottingham University Hospitals NHS Trust	Dr	Gemma		Clark	PhD
Path Links, Northern Lincolnshire and Goole NHS Foundation Trust		Phillip		Clarke
University Hospitals Sussex NHS Foundation Trust		Benjamin	J	Cogger	BSc
Northumbria Healthcare NHS Foundation Trust		Kevin		Cole
The Newcastle upon Tyne Hospitals NHS Foundation Trust		Jennifer		Collins	BSc
University of Edinburgh	Dr	Rachel		Colquhoun	DPhil
Cardiff University	Dr	Thomas	R	Connor	PhD
School of Pharmacy & Biomedical Sciences, University of Portsmouth		Kate	F	Cook	MScR
Public Health Wales		Jason		Coombes	BSc
Public Health Wales	Dr	Sally		Corden	PhD
University of Cambridge		Claire		Cormie
Hampshire Hospitals NHS Foundation Trust	Dr	Nicholas		Cortes	MB ChB
University College London Hospitals NHS Foundation Trust		Marius		Cotic	MSc
NHS Lothian		Seb		Cotton	MSc
Public Health Wales	Dr	Simon		Cottrell	PhD
Norfolk and Norwich University Hospitals NHS Foundation Trust	Dr	Lindsay		Coupland	PhD
Department of Medicine, University of Cambridge		MacGregor		Cox	MSci
Imperial College Healthcare NHS Trust	Dr	Alison		Cox	PhD
Public Health Wales	Dr	Noel		Craine	DPhil
Turnkey Laboratory, University of Birmingham	Dr	Liam		Crawford	PhD
North Middlesex University Hospital NHS Trust	Dr	Aidan		Cross	MB ChB
Northumbria University		Matthew	R	Crown	BSc
University Hospitals Dorset NHS Foundation Trust		Dorian		Crudgington
Turnkey Laboratory, University of Birmingham	Dr	Nicola		Cumley	PhD
Belfast Health & Social Care Trust	Dr	Tanya		Curran	PhD
Public Health England, Cambridge	Dr	Martin	D	Curran	PhD
MRC-University of Glasgow Centre for Virus Research	Dr	Ana		da Silva Filipe	PhD
Public Health England, Colindale	Dr	Gavin		Dabrera	PhD
University of Liverpool	Prof	Alistair	C	Darby	PhD
University of East Anglia	Dr	Rose	K	Davidson	PhD
Public Health Wales	Dr	Alisha		Davies	PhD
Wellcome Sanger Institute		Robert	M	Davies	MA (Cantab)
Department of Microbiology, Kettering General Hospital		Thomas		Davis	MSc
MRC Biostatistics Unit, University of Cambridge	Prof	Daniela		de Angelis	PhD
Public Health Wales		Elen		De Lacy	MPH
Quadram Institute Bioscience	Dr	Leonardo		de Oliveira Martins	PhD
University of Sheffield	Dr	Thushan	I	de Silva	PhD
Deep Seq, School of Life Sciences, Queens Medical Centre, University of Nottingham	Dr	Johnny		Debebe	PhD
North Tees and Hartlepool NHS Foundation Trust		Rebecca		Denton-Smith	BSc
Norfolk and Norwich University Hospitals NHS Foundation Trust	Dr	Samir		Dervisevic	FRCPath
NHS Lothian	Dr	Rebecca		Dewar	PhD
Virology, School of Life Sciences, Queens Medical Centre, University of Nottingham		Jayasree		Dey	MSc
University of Cambridge		Joana		Dias	MSc
The Royal Wolverhampton NHS Trust	Dr	Donald		Dobie	MB ChB
Wellcome Sanger Institute		Matthew	J	Dorman
Public Health Wales		Fatima		Downing
University College London Hospitals NHS Foundation Trust		Megan		Driscoll	BSc
Department of Zoology, University of Oxford	Dr	Louis		du Plessis	PhD
Path Links, Northern Lincolnshire and Goole NHS Foundation Trust		Nichola		Duckworth
Wellcome Sanger Institute		Jillian		Durham	BSc
Hull University Teaching Hospitals NHS Trust	Dr	Kirstine		Eastick	PhD, FRCPath
University Hospitals Sussex NHS Foundation Trust		Lisa	J	Easton	MSc
University of Liverpool		Richard		Eccles	MSc
Centre for Clinical Infection and Diagnostics Research, Department of Infectious Diseases, Guy's and St Thomas' NHS Foundation Trust	Dr	Jonathan		Edgeworth	PhD, FRCPath
Public Health Wales		Sue		Edwards
King's College Hospital NHS Foundation Trust	Dr	Kate		El Bouzidi	MRCP
Department of Microbiology, Kettering General Hospital	Dr	Sahar		Eldirdiri	MBBS, MSc, FRCPath
Public Health England, Colindale	Dr	Nicholas		Ellaby	PhD
Portsmouth Hospitals University NHS Trust		Scott		Elliott
The Newcastle upon Tyne Hospitals NHS Foundation Trust		Gary		Eltringham	BSc
University College London Hospitals NHS Foundation Trust		Leah		Ensell	BSc
University Hospitals Sussex NHS Foundation Trust		Michelle	J	Erkiert	BA
Department of Zoology, University of Oxford	Dr	Marina		Escalera Zamudio	PhD
South Tees Hospitals NHS Foundation Trust		Sarah		Essex
Public Health Wales		Johnathan	M	Evans	MSc
Sheffield Teaching Hospitals NHS Foundation Trust	Dr	Cariad		Evans	PhD
Hull University Teaching Hospitals NHS Trust		William		Everson	MSc
Belfast Health & Social Care Trust	Dr	Derek	J	Fairley	PhD
Clinical Microbiology, University Hospitals of Leicester NHS Trust		Karlie		Fallon
Watford General Hospital		Arezou		Fanaie	MSc
Wellcome Sanger Institute		Ben	W	Farr	BSc
School of Pharmacy & Biomedical Sciences, University of Portsmouth		Christopher		Fearn	MSc
Department of Medicine, University of Cambridge		Theresa		Feltwell	MSc
West of Scotland Specialist Virology Centre, NHS Greater Glasgow and Clyde		Lynne		Ferguson	MSc
Public Health Wales		Laia		Fina
Guy's and St. Thomas’ Biomedical Research Centre	Dr	Flavia		Flaviani	PhD
Clinical Microbiology Department, Queens Medical Centre, Nottingham University Hospitals NHS Trust	Dr	Vicki	M	Fleming	PhD
University of Cambridge		Sally		Forrest	BSc
Quadram Institute Bioscience	Dr	Ebenezer		Foster-Nyarko	PhD
University of Sheffield		Benjamin	H	Foulkes	MSc
Wellcome Sanger Institute		Luke		Foulser
Department of Medicine, University of Cambridge		Mireille		Fragakis	HND
University College London Division of Infection and Immunity	Dr	Dan		Frampton	PhD
Department of Zoology, University of Oxford	Dr	Sarah		Francois	PhD
Big Data Institute, Nuffield Department of Medicine, University of Oxford	Dr	Christophe		Fraser	PhD
University of Sheffield		Timothy	M	Freeman	MPhil
Big Data Institute, Nuffield Department of Medicine, University of Oxford	Dr	Helen		Fryer	PhD
Queen's University Belfast		Marc		Fuchs	BSc
Cardiff University		William		Fuller	BSc
Hull University Teaching Hospitals NHS Trust	Dr	Kavitha		Gajee	MBBS, FRCPath
Department of Medicine, University of Cambridge	Dr	Katerina		Galai	PhD
NHS Lothian		Abbie		Gallagher	BSc
Public Health England, Colindale	Dr	Eileen		Gallagher	PhD
University of Edinburgh	Dr	Michael	D	Gallagher	PhD
University of Sheffield		Marta		Gallis	MSc
Public Health Wales		Amy		Gaskin	MSc
Public Health Wales		Bree		Gatica-Wilcox	MPhil
Imperial College London		Lily		Geidelberg	MSc
University of Liverpool		Matthew		Gemmell	MSc
Division of Virology, Department of Pathology, University of Cambridge	Dr	Iliana		Georgana	PhD
Manchester University NHS Foundation Trust	Dr	Ryan	P	George	PhD
Public Health Wales		Laura		Gifford	MSc
Public Health Wales		Lauren		Gilbert
University of Cambridge		Sophia	T	Girgis	MSc
Portsmouth Hospitals University NHS Trust	Dr	Sharon		Glaysher	PhD
West of Scotland Specialist Virology Centre, NHS Greater Glasgow and Clyde	Dr	Emily	J	Goldstein	PhD
Big Data Institute, Nuffield Department of Medicine, University of Oxford	Dr	Tanya		Golubchik	PhD
The Royal Marsden NHS Foundation Trust		Andrea	N	Gomes	MSc
Wellcome Sanger Institute	Dr	Sónia		Gonçalves	PhD
Division of Virology, Department of Pathology, University of Cambridge	Prof	Ian	G	Goodfellow	PhD
Wellcome Sanger Institute		Scott		Goodwin	MSc
School of Pharmacy & Biomedical Sciences, University of Portsmouth	Dr	Salman		Goudarzi	PhD
Wellcome Sanger Institute		Marina		Gourtovaia	MSc
North Cumbria Integrated Care NHS Foundation Trust	Dr	Clive		Graham	MD
Public Health Wales		Lee		Graham	BSc
Health Services Laboratories	Dr	Paul	R	Grant	PhD
University of Sheffield	Dr	Luke	R	Green	PhD
Wellcome Centre for Human Genetics, Nuffield Department of Medicine, University of Oxford	Dr	Angie		Green	PhD
North Tees and Hartlepool NHS Foundation Trust		Jane		Greenaway	MSc
University of Liverpool	Dr	Richard		Gregory	PhD
Cardiff University	Prof	Martyn		Guest	PhD
NHS Greater Glasgow and Clyde	Prof	Rory	N	Gunson	PhD, FRCPath
University of Cambridge	Prof	Ravi	K	Gupta	PhD
Department of Zoology, University of Oxford		Bernardo		Gutierrez	MSc
University of Liverpool	Dr	Sam	T	Haldenby	PhD
Department of Infectious Diseases and Microbiology, Cambridge University Hospitals NHS Foundation Trust	Dr	William	L	Hamilton	PhD
University of Sheffield		Samantha	E	Hansford	CSci
Royal Free London NHS Foundation Trust	Dr	Tanzina		Haque	PhD, FRCPath
Great Ormond Street Hospital for Children NHS Foundation Trust	Dr	Kathryn	A	Harris	PhD
Public Health England, Colindale	Dr	Ian		Harrison	PhD
Wellcome Sanger Institute	Dr	Ewan	M	Harrison	PhD
Royal Free London NHS Foundation Trust	Dr	Jennifer		Hart	MRCP
University College London Hospitals NHS Foundation Trust	Prof	John	A	Hartley	PhD
MRC-University of Glasgow Centre for Virus Research	Dr	William	T	Harvey	PhD
University Hospital Southampton NHS Foundation Trust		Matthew		Harvey
University Hospitals Sussex NHS Foundation Trust	Dr	Mohammed	O	Hassan-Ibrahim	PhD, FRCPath
University College London Hospital Advanced Pathogen Diagnostics Unit	Dr	Judith		Heaney	PhD
Clinical Microbiology, University Hospitals of Leicester NHS Trust		Thomas		Helmer
Northumbria University	Dr	John	H	Henderson	PhD
University of Brighton	Dr	Andrew	R	Hesketh	PhD
Public Health Wales		Jessica		Hey	BSc
Public Health Wales		David		Heyburn
University of Cambridge	Dr	Ellen	E	Higginson	PhD
University of Edinburgh		Verity		Hill
Virology, School of Life Sciences, Queens Medical Centre, University of Nottingham		Jack	D	Hill	MSc
Watford General Hospital		Rachel	A	Hilson	MSc
Public Health Wales		Ember		Hilvers	MPH
Public Health Scotland	Prof	Matthew	TG	Holden	PhD
Northumbria University		Amy		Hollis	HND
Clinical Microbiology, University Hospitals of Leicester NHS Trust	Dr	Christopher	W	Holmes	PhD
Deep Seq, School of Life Sciences, Queens Medical Centre, University of Nottingham	Dr	Nadine		Holmes	PhD
Imperial College Healthcare NHS Trust	Prof	Alison	H	Holmes	MD
Public Health England		Richard		Hopes
University of Sheffield		Hailey	R	Hornsby	MSc
Division of Virology, Department of Pathology, University of Cambridge	Dr	Myra		Hosmillo	PhD
University College London Hospitals NHS Foundation Trust	Dr	Catherine		Houlihan	PhD
Clinical Microbiology Department, Queens Medical Centre, Nottingham University Hospitals NHS Trust	Dr	Hannah	C	Howson-Wells	PhD
University of Sheffield	Dr	Sharon	N	Hsu	PhD
Public Health England, Colindale	Dr	Jonathan		Hubb	PhD
University Hospitals Sussex NHS Foundation Trust		Hannah		Huckson	BSc
East Sussex Healthcare NHS Trust		Warwick		Hughes	MSc
MRC-University of Glasgow Centre for Virus Research	Dr	Joseph		Hughes	PhD
University of Liverpool	Dr	Margaret		Hughes	PhD
Public Health England		Stephanie		Hutchings
Northumbria Healthcare NHS Foundation Trust		Giles		Idle
MRC Biostatistics Unit, University of Cambridge	Dr	Chris	J	Illingworth	PhD
Portsmouth Hospitals University NHS Trust		Robert		Impey	MSc
Royal Free London NHS Foundation Trust	Dr	Dianne		Irish-Tavares	FRCPath
University of Liverpool	Prof	Miren		Iturriza-Gomara	PhD
Division of Virology, Department of Pathology, University of Cambridge		Rhys		Izuagbe
MRC Biostatistics Unit, University of Cambridge	Dr	Chris		Jackson	PhD
University of Edinburgh	Dr	Ben		Jackson	PhD
University of Exeter	Dr	Leigh	M	Jackson	PhD
University of Liverpool		Kathryn	A	Jackson	MSc
Wellcome Sanger Institute	Dr	David	K	Jackson	PhD
Division of Virology, Department of Pathology, University of Cambridge	Dr	Aminu	S	Jahun	PhD
Microbiology Department, Buckinghamshire Healthcare NHS Trust		Victoria		James	BSc
Wellcome Sanger Institute	Dr	Keith		James	PhD
The Queen Elizabeth Hospital King's Lynn NHS Foundation Trust	Dr	Christopher		Jeanes	MBBS
University of Exeter	Dr	Aaron	R	Jeffries	PhD
University Hospital Southampton NHS Foundation Trust		Sarah		Jeremiah	MSc
Department of Medicine, University of Cambridge	Dr	Andrew		Jermy	PhD
Cardiff and Vale University Health Board		Michaela		John	BSc
Imperial College London	Dr	Rob		Johnson	PhD
Sheffield Teaching Hospitals NHS Foundation Trust	Dr	Kate		Johnson	PhD
Wellcome Sanger Institute		Ian		Johnston	BSc
Cardiff University		Owen		Jones	BSc
Public Health Wales		Sophie		Jones	MSc
Public Health Wales		Hannah		Jones
Royal Devon and Exeter NHS Foundation Trust	Dr	Christopher	R	Jones	PhD
Whittington Health NHS Trust		Neil		Jones	MSc
Clinical Microbiology Department, Queens Medical Centre, Nottingham University Hospitals NHS Trust	Dr	Amelia		Joseph	PhD
Department of Medicine, University of Cambridge		Sarah		Judges	BA
Quadram Institute Bioscience	Dr	Gemma	L	Kay	PhD
Wellcome Sanger Institute		Sally		Kay
Wellcome Sanger Institute		Jon-Paul		Keatley
University of Sheffield	Dr	Alexander	J	Keeley	MRCP
Department of Microbiology, Kettering General Hospital		Anita		Kenyon	MSc
University of Cambridge		Leanne	M	Kermack	MSc
Clinical Microbiology Department, Queens Medical Centre, Nottingham University Hospitals NHS Trust		Manjinder		Khakh
Hampshire Hospitals NHS Foundation Trust		Stephen	P	Kidd	MSc
The Royal Marsden NHS Foundation Trust		Maimuna		Kimuli	MSc
Health Services Laboratories		Stuart		Kirk	MSc
Cardiff University	Dr	Christine		Kitchen	PhD
Hull University Teaching Hospitals NHS Trust		Katie		Kitchman	BSc
Royal Devon and Exeter NHS Foundation Trust	Dr	Bridget	A	Knight	PhD
Barking, Havering and Redbridge University Hospitals NHS Trust		Cherian		Koshy	MSc, CSci, FIBMS
Department of Zoology, University of Oxford	Dr	Moritz	UG	Kraemer	DPhil
Public Health Wales		Sara		Kumziene-Summerhayes	MSc
Wellcome Sanger Institute	Prof	Dominic		Kwiatkowski	PhD
Public Health England, Colindale	Dr	Angie		Lackenby	PhD
Institute for Infection and Immunity, St George’s University of London	Dr	Kenneth	G	Laing	PhD
King's College Hospital NHS Foundation Trust	Dr	Temi		Lampejo	FRCPath
Wellcome Sanger Institute	Dr	Cordelia	F	Langford	PhD
Queen's University Belfast	Dr	Deborah		Lavin	PhD
Southwest Pathology Services		Andrew	I	Lawton	MSc
Great Ormond Street Hospital for Children NHS Foundation Trust		Jack	CD	Lee	MSc
Public Health England, Colindale	Dr	David		Lee	PhD
Wellcome Sanger Institute	Dr	Stefanie	V	Lensing	PhD
Wellcome Sanger Institute	Dr	Steven		Leonard	PhD
Health Services Laboratories	Dr	Lisa	J	Levett	PhD
Quadram Institute Bioscience	Dr	Thanh		Le-Viet	PhD
University Hospitals Sussex NHS Foundation Trust		Jonathan		Lewis	MSc, PGD, FIBMS
Wellcome Sanger Institute		Kevin		Lewis
Wellcome Sanger Institute		Jennifier		Liddle
South Tees Hospitals NHS Foundation Trust		Steven		Liggett	BSc
Hull University Teaching Hospitals NHS Trust	Dr	Patrick	J	Lillie	PhD, FRCP
University of Sheffield	Dr	Benjamin	B	Lindsey	MRCP
Clinical Microbiology Department, Queens Medical Centre, Nottingham University Hospitals NHS Trust	Dr	Michelle	M	Lister	PhD
Wellcome Sanger Institute		Rich		Livett	MSc
Wellcome Sanger Institute		Stephanie		Lo
Institute of Microbiology and Infection, University of Birmingham	Prof	Nicholas	J	Loman	PhD
Deep Seq, School of Life Sciences, Queens Medical Centre, University of Nottingham	Prof	Matthew	W	Loose	PhD
University of Sheffield		Stavroula	F	Louka	MSc
School of Pharmacy & Biomedical Sciences, University of Portsmouth	Dr	Katie	F	Loveson	PhD
University Hospitals Sussex NHS Foundation Trust		Sarah		Lowdon	BSc
East Kent Hospitals University NHS Foundation Trust		Hannah		Lowe	MSc
University College London Hospitals NHS Foundation Trust	Dr	Helen	L	Lowe	PhD
University of Liverpool	Dr	Anita	O	Lucaci	PhD
Department of Medicine, University of Cambridge	Dr	Catherine		Ludden	PhD
Hampshire Hospitals NHS Foundation Trust	Dr	Jessica		Lynch	MB ChB
Swansea University	Prof	Ronan	A	Lyons	MD
Big Data Institute, Nuffield Department of Medicine, University of Oxford	Prof	Katrina		Lythgoe	PhD
Manchester University NHS Foundation Trust	Dr	Nicholas	W	Machin	MSc
Wellcome Centre for Human Genetics, Nuffield Department of Medicine, University of Oxford		George		MacIntyre-Cockett	BSc
Cardiff University		Andrew		Mack	MPhil
University Hospitals Dorset NHS Foundation Trust		Ben		Macklin
West of Scotland Specialist Virology Centre, NHS Greater Glasgow and Clyde	Dr	Alasdair		Maclean	PhD
Isle of Wight NHS Trust		Emily		Macnaughton	FRCPath
Imperial College Healthcare NHS Trust		Pinglawathee		Madona
University of Cambridge		Mailis		Maes	MPhil
University College London Hospitals NHS Foundation Trust		Laurentiu		Maftei	BSc
University Hospital Southampton NHS Foundation Trust	Dr	Adhyana	IK	Mahanama	MD
Royal Free London NHS Foundation Trust	Dr	Tabitha	W	Mahungu	FRCPath
MRC-University of Glasgow Centre for Virus Research		Daniel		Mair	BSc
Cardiff and Vale University Health Board		Joshua		Maksimovic	FD
University Hospitals Sussex NHS Foundation Trust		Cassandra	S	Malone	MSc
University of Edinburgh	Dr	Daniel		Maloney	PhD
Public Health England, Colindale		Nikos		Manesis
University of Exeter	Dr	Robin		Manley	PhD
Bournemouth University	Dr	Anna		Mantzouratou	PhD
Cardiff University	Dr	Angela		Marchbank	BSc
Queen's University Belfast	Dr	Arun		Mariappan	PhD
Wellcome Sanger Institute	Dr	Inigo		Martincorena	PhD
King's College London	Dr	Rocio	T	Martinez Nunez	PhD
Quadram Institute Bioscience	Dr	Alison	E	Mather	PhD
Department of Medicine, University of Cambridge	Prof	Patrick		Maxwell	PhD
Turnkey Laboratory, University of Birmingham	Dr	Megan		Mayhew	PhD
Public Health England, Colindale	Dr	Tamyo		Mbisa	PhD
Northumbria University	Dr	Clare	M	McCann	PhD
Wellcome Sanger Institute		Shane	A	McCarthy
Cardiff and Vale University Health Board		Kathryn		McCluggage	Masters
Virology, School of Life Sciences, Queens Medical Centre, University of Nottingham	Dr	Patrick	C	McClure	PhD
University of Edinburgh	Dr	JT		McCrone	PhD
NHS Lothian		Martin	P	McHugh	MSc
Belfast Health & Social Care Trust	Dr	James	P	McKenna	PhD
Public Health Wales	Dr	Caoimhe		McKerr	PhD
Department of Medicine, University of Cambridge		Georgina	M	McManus	BSc
Clinical Microbiology, University Hospitals of Leicester NHS Trust	Dr	Claire	L	McMurray	PhD
Institute of Microbiology and Infection, University of Birmingham	Dr	Claire		McMurray	PhD
Institute of Microbiology and Infection, University of Birmingham	Prof	Alan		McNally	PhD
Quadram Institute Bioscience		Lizzie		Meadows	MA
University of Edinburgh	Dr	Nathan		Medd	PhD
Turnkey Laboratory, University of Birmingham	Dr	Oliver		Megram	PhD
Centre for Genomic Pathogen Surveillance, University of Oxford		Mirko		Menegazzo
Cardiff University	Dr	Ian		Merrick	PhD
University of Exeter	Dr	Stephen	L	Michell	PhD
University of Exeter		Michelle	L	Michelsen	BSc
North Middlesex University Hospital NHS Trust	Dr	Mariyam		Mirfenderesky	FRCPath
Turnkey Laboratory, University of Birmingham	Dr	Jeremy		Mirza	PhD
Queen's University Belfast	Dr	Julia		Miskelly	PhD
Turnkey Laboratory, University of Birmingham	Dr	Emma		Moles-Garcia	PhD
Wellcome Sanger Institute	Dr	Robin	J	Moll	PhD
Queen's University Belfast	Dr	Zoltan		Molnar	PhD
Institute for Infection and Immunity, St George’s University of London	Dr	Irene	M	Monahan	PhD
University College London Hospitals NHS Foundation Trust		Matteo		Mondani	MSc
Imperial College Healthcare NHS Trust		Siddharth		Mookerjee	MPH
Deep Seq, School of Life Sciences, Queens Medical Centre, University of Nottingham	Dr	Christopher		Moore	PhD
Gateshead Health NHS Foundation Trust	Dr	Jonathan		Moore	MD
Hampshire Hospitals NHS Foundation Trust	Dr	Nathan		Moore	MB ChB
Public Health Wales	Dr	Catherine		Moore	PhD
Royal Devon and Exeter NHS Foundation Trust		Helen		Morcrette	BSc
Cardiff and Vale University Health Board	Dr	Sian		Morgan	FRCPath
Public Health Wales	Dr	Mari		Morgan	PhD
University of Southampton		Matilde		Mori	BSc
Cardiff University	Dr	Arthur		Morriss	PhD
East Kent Hospitals University NHS Foundation Trust	Dr	Samuel		Moses	MD
South Tees Hospitals NHS Foundation Trust		Craig		Mower	BA
Public Health England	Dr	Peter		Muir	PhD
MRC-University of Glasgow Centre for Virus Research		Afrida		Mukaddas	BTech
University Hospitals Sussex NHS Foundation Trust		Florence		Munemo	BSc
Cardiff University		Robert		Munn	BSc
Blackpool Teaching Hospitals NHS Foundation Trust		Abigail		Murray	Degree
South Tees Hospitals NHS Foundation Trust		Leanne	J	Murray
The Royal Marsden NHS Foundation Trust		Darren	R	Murray	MSc
University Hospitals Sussex NHS Foundation Trust		Manasa		Mutingwende	MSc
Public Health England, Colindale	Dr	Richard		Myers	PhD
University College London Hospitals NHS Foundation Trust	Dr	Eleni		Nastouli	FRCPath
Centre for Clinical Infection and Diagnostics Research, Department of Infectious Diseases, Guy's and St Thomas' NHS Foundation Trust	Dr	Gaia		Nebbia	PhD, FRCPath
Northumbria University	Dr	Andrew		Nelson	PhD
University of Liverpool		Charlotte		Nelson	MSc
Institute of Microbiology and Infection, University of Birmingham	Dr	Sam		Nicholls	PhD
MRC-University of Glasgow Centre for Virus Research		Jenna		Nichols	BSc
University Hospitals Sussex NHS Foundation Trust		Roberto		Nicodemi	BSc
MRC-University of Glasgow Centre for Virus Research	Dr	Kyriaki		Nomikou	PhD
Quadram Institute Bioscience	Dr	Justin		O’Grady	PhD
Newcastle University	Prof	Sarah		O'Brien	PhD
Clinical Microbiology, University Hospitals of Leicester NHS Trust		Mina		Odedra	BSc
Guy's and St. Thomas’ NHS Foundation Trust		Natasha		Ohemeng-Kumi	MSc
Wellcome Sanger Institute		Karen		Oliver	BSc
MRC-University of Glasgow Centre for Virus Research	Dr	Richard	J	Orton	PhD
Public Health England	Dr	Husam		Osman	PhD
University of Edinburgh		Áine		O'Toole	MSc
Public Health Wales	Dr	Nicole		Pacchiarini	PhD
North Cumbria Integrated Care NHS Foundation Trust		Debra		Padgett	BSc
Quadram Institute Bioscience	Dr	Andrew	J	Page	PhD
Virology, School of Life Sciences, Queens Medical Centre, University of Nottingham		Emily	J	Park	MSc
Wellcome Sanger Institute	Dr	Naomi	R	Park	PhD
University of Sheffield	Dr	Matthew	D	Parker	PhD
Public Health England, Cambridge	Dr	Surendra		Parmar	PhD
Sheffield Teaching Hospitals NHS Foundation Trust	Dr	David	G	Partridge	FRCP, FRCPath
MRC Biostatistics Unit, University of Cambridge	Dr	David		Pascall	PhD
Centre for Clinical Infection and Diagnostics Research, Department of Infectious Diseases, Guy's and St Thomas' NHS Foundation Trust		Amita		Patel	BSc
Centre for Clinical Infection and Diagnostics Research, Department of Infectious Diseases, Guy's and St Thomas' NHS Foundation Trust		Bindi		Patel	BSc
University of Liverpool	Prof	Steve		Paterson	PhD
The Newcastle upon Tyne Hospitals NHS Foundation Trust	Dr	Brendan	AI	Payne	MD
Department of Medicine, University of Cambridge	Prof	Sharon	J	Peacock	PhD
Public Health England		Clare		Pearson	MSc
University Hospital Southampton NHS Foundation Trust	Dr	Emanuela		Pelosi	FRCPath
Turnkey Laboratory, University of Birmingham	Dr	Benita		Percival	PhD
NHS Greater Glasgow and Clyde	Dr	Jon		Perkins	MB ChB
Public Health Wales		Malorie		Perry	MSc
Division of Virology, Department of Pathology, University of Cambridge		Malte	L	Pinckert	MPhil
Public Health England, Colindale	Dr	Steven		Platt	PhD
University Hospitals Sussex NHS Foundation Trust		Olga		Podplomyk	FD
University of Sheffield	Dr	Manoj		Pohare	PhD
Imperial College Healthcare NHS Trust	Dr	Marcus		Pond	PhD
Infection Care Group, St George’s University Hospitals NHS Foundation Trust	Dr	Cassie	F	Pope	PhD
Institute of Microbiology and Infection, University of Birmingham		Radoslaw		Poplawski	BSc
Public Health Wales		Jessica		Powell	BSc
Royal Devon and Exeter NHS Foundation Trust	Dr	Jennifer		Poyner	MD
Wellcome Sanger Institute		Liam		Prestwood
Cardiff University	Dr	Anna		Price	PhD
Imperial College Healthcare NHS Trust	Dr	James	R	Price	PhD
University Hospital Southampton NHS Foundation Trust	Dr	Jacqui	A	Prieto	PhD
Microbiology Department, Buckinghamshire Healthcare NHS Trust		David	T	Pritchard	MSc, CSci
Quadram Institute Bioscience	Dr	Sophie	J	Prosolek	PhD
Public Health Wales		Georgia		Pugh
Health Services Laboratories		Monika		Pusok	MSc
Department of Zoology, University of Oxford	Prof	Oliver	G	Pybus	DPhil
Public Health England		Hannah	M	Pymont	MSc
Wellcome Sanger Institute	Dr	Michael	A	Quail	PhD
Institute of Microbiology and Infection, University of Birmingham	Dr	Joshua		Quick	PhD
Queen's University Belfast	Dr	Clara		Radulescu	PhD
Department of Zoology, University of Oxford	Dr	Jayna		Raghwani	PhD
Imperial College London	Dr	Manon		Ragonnet-Cronin	PhD
University of Liverpool	Dr	Lucille		Rainbow	PhD
Wellcome Sanger Institute		Diana		Rajan	MSc
Wellcome Sanger Institute	Dr	Shavanthi		Rajatileka	PhD
Royal Brompton and Harefield Hospitals		Newara	A	Ramadan	MSc, CSci, FIBMS
University of Edinburgh	Prof	Andrew		Rambaut	DPhil
Guy's and St. Thomas’ NHS Foundation Trust		John		Ramble	MSc
Imperial College Healthcare NHS Trust	Dr	Paul	A	Randell	MBBCh
University Hospitals Sussex NHS Foundation Trust		Paul		Randell	MSc, PGD
Queen Elizabeth Hospital, Birmingham	Dr	Liz		Ratcliffe	PhD
County Durham and Darlington NHS Foundation Trust	Dr	Veena		Raviprakash	MD
Sheffield Teaching Hospitals NHS Foundation Trust	Dr	Mohammad		Raza	PhD
Wellcome Sanger Institute	Dr	Nicholas	M	Redshaw	PhD
Public Health Wales	Dr	Sara		Rey	PhD
Cambridge Stem Cell Institute, University of Cambridge	Dr	Nicola		Reynolds	PhD
University of Birmingham	Dr	Alex		Richter	PhD
MRC-University of Glasgow Centre for Virus Research	Prof	David	L	Robertson	PhD
Public Health England	Dr	Esther		Robinson	PhD
Centre for Enzyme Innovation, University of Portsmouth	Dr	Samuel	C	Robson	PhD
Queen's University Belfast		Fiona		Rogan	BSc
Public Health Scotland	Dr	Stefan		Rooke	PhD
Institute of Microbiology and Infection, University of Birmingham	Dr	Will		Rowe	PhD
University College London Hospitals NHS Foundation Trust	Dr	Sunando		Roy	PhD
Quadram Institute Bioscience		Steven		Rudder
University of Cambridge	Dr	Chris		Ruis	PhD
Newcastle University	Prof	Steven		Rushton	PhD
East Kent Hospitals University NHS Foundation Trust		Felicity		Ryan	MSc
University Hospital Southampton NHS Foundation Trust	Dr	Kordo		Saeed	MD, FRCPath
University Hospital Southampton NHS Foundation Trust	Dr	Buddhini		Samaraweera	MD
University of Exeter	Dr	Christine	M	Sambles	PhD
Newcastle University	Dr	Roy		Sanderson	PhD
Wellcome Sanger Institute	Dr	Theo		Sanderson	PhD
Deep Seq, School of Life Sciences, Queens Medical Centre, University of Nottingham	Dr	Fei		Sang	PhD
University Hospital Southampton NHS Foundation Trust		Thea		Sass
University of Edinburgh	Dr	Emily		Scher	PhD
North Cumbria Integrated Care NHS Foundation Trust		Garren		Scott	BSc
Wellcome Sanger Institute		Carol		Scott
Guy's and St. Thomas’ NHS Foundation Trust		Jasveen		Sehmi	MSc
Public Health Scotland	Dr	Sharif		Shaaban	PhD
Great Ormond Street Hospital for Children NHS Foundation Trust	Dr	Divya		Shah	PhD
Clinical Microbiology, University Hospitals of Leicester NHS Trust		Jessica		Shaw	BSc
Centre for Enzyme Innovation, University of Portsmouth	Dr	Ekaterina		Shelest	PhD
MRC-University of Glasgow Centre for Virus Research	Dr	James	G	Shepherd	MB ChB, MRCP
University Hospitals Dorset NHS Foundation Trust	Dr	Liz	A	Sheridan	PhD
County Durham and Darlington NHS Foundation Trust		Nicola		Sheriff	BSc
Wellcome Sanger Institute		Lesley		Shirley	MSc
Wellcome Sanger Institute		John		Sillitoe	BEng
University Hospital Southampton NHS Foundation Trust		Siona		Silviera	MSc
Queen's University Belfast	Dr	David	A	Simpson	PhD
Queen's University Belfast	Dr	Aditi		Singh	PhD
Blackpool Teaching Hospitals NHS Foundation Trust		Dawn		Singleton	HNC
Queen's University Belfast	Dr	Timofey		Skvortsov	PhD
Path Links, Northern Lincolnshire and Goole NHS Foundation Trust	Dr	Tim	J	Sloan	PhD
Maidstone and Tunbridge Wells NHS Trust	Dr	Graciela		Sluga	MD, MSc
Department of Medicine, University of Cambridge	Prof	Ken		Smith	PhD
Department of Medicine, University of Cambridge		Kim	S	Smith
Guy's and St. Thomas’ NHS Foundation Trust		Perminder		Smith	MSc
Hub for Biotechnology in the Built Environment, Northumbria University	Prof	Darren	L	Smith	PhD
Norfolk County Council	Dr	Louise		Smith	PhD
University of Brighton	Prof	Colin	P	Smith	PhD
University of Sheffield	Dr	Nikki		Smith	PhD
Institute of Biodiversity, Animal Health & Comparative Medicine	Dr	Katherine	L	Smollett	PhD
Centre for Clinical Infection and Diagnostics Research, Department of Infectious Diseases, Guy's and St Thomas' NHS Foundation Trust	Dr	Luke	B	Snell	MSc, MBBS
University Hospitals Sussex NHS Foundation Trust		Thomas		Somassa	BSc
Cardiff University		Joel		Southgate	MSc
Cardiff and Vale University Health Board		Karla		Spellman	FD
Wellcome Sanger Institute	Dr	Michael	H	Spencer Chapman	MBBS
Norfolk County Council	Dr	Lewis	G	Spurgin	PhD
Great Ormond Street Institute of Child Health (GOS ICH), University College London (UCL)	Dr	Moira	J	Spyer	PhD
Norfolk and Norwich University Hospitals NHS Foundation Trust	Dr	Rachael		Stanley	PhD
Northumbria University	Dr	William		Stanley	PhD
University of Edinburgh		Thomas	D	Stanton	BSc
MRC-University of Glasgow Centre for Virus Research	Dr	Igor		Starinskij	MSc, MRCP
Institute of Microbiology and Infection, University of Birmingham	Dr	Joanne		Stockton	PhD
Gateshead Health NHS Foundation Trust		Susanne		Stonehouse	BSc
Great Ormond Street Hospital for Children NHS Foundation Trust	Dr	Nathaniel		Storey	PhD
University of Exeter	Dr	David	J	Studholme	PhD
King's College Hospital NHS Foundation Trust	Dr	Malur		Sudhanva	FRCPath
North Tees and Hartlepool NHS Foundation Trust		Emma		Swindells	BSc
The Newcastle upon Tyne Hospitals NHS Foundation Trust	Dr	Yusri		Taha	MD, PhD
Department of Microbiology, South West London Pathology		Ngee Keong		Tan	MSc
Clinical Microbiology, University Hospitals of Leicester NHS Trust	Dr	Julian	W	Tang	PhD
Queen's University Belfast		Miao		Tang	MD
Centre for Genomic Pathogen Surveillance, University of Oxford		Ben	EW	Taylor	MEng
Department of Microbiology, South West London Pathology		Joshua	F	Taylor	MSc
Public Health Wales		Sarah		Taylor
University of Exeter	Dr	Ben		Temperton	PhD
NHS Lothian	Dr	Kate	E	Templeton	PhD
Hampshire Hospitals NHS Foundation Trust	Dr	Claire		Thomas	DPhil
Big Data Institute, Nuffield Department of Medicine, University of Oxford		Laura		Thomson	BSc
MRC-University of Glasgow Centre for Virus Research	Prof	Emma	C	Thomson	PhD, FRCP
Public Health England, Colindale	Dr	Alicia		Thornton	PhD
Wellcome Sanger Institute		Scott	AJ	Thurston	BSc
Wellcome Centre for Human Genetics, Nuffield Department of Medicine, University of Oxford	Prof	John	A	Todd	PhD
West of Scotland Specialist Virology Centre, NHS Greater Glasgow and Clyde	Dr	Rachael		Tomb	PhD
MRC-University of Glasgow Centre for Virus Research	Dr	Lily		Tong	PhD
Wellcome Sanger Institute		Gerry		Tonkin-Hill
Department of Infectious Diseases and Microbiology, Cambridge University Hospitals NHS Foundation Trust	Dr	M. Estee		Torok	FRCP
Wellcome Sanger Institute	Dr	Jaime	M	Tovar-Corona	PhD
Wellcome Centre for Human Genetics, Nuffield Department of Medicine, University of Oxford		Amy		Trebes	MSc
Quadram Institute Bioscience		Alexander	J	Trotter	MRes
MRC-University of Glasgow Centre for Virus Research		Ioulia		Tsatsani	MSc
North Tees and Hartlepool NHS Foundation Trust		Robyn		Turnbull	BSc
University of Liverpool	Dr	Lance		Turtle	PhD, MRCP
Public Health England, Colindale		Katherine	A	Twohig
University Hospital Southampton NHS Foundation Trust	Dr	Helen		Umpleby	FRCP
Centre for Genomic Pathogen Surveillance, University of Oxford	Dr	Anthony	P	Underwood	PhD
University of Liverpool	Dr	Edith	E	Vamos	PhD
Department of Zoology, University of Oxford	Dr	Tetyana	I	Vasylyeva	DPhil
MRC-University of Glasgow Centre for Virus Research	Dr	Sreenu		Vattipally	PhD
Hampshire Hospitals NHS Foundation Trust	Dr	Gabrielle		Vernet	MBBS
Public Health England	Dr	Barry	B	Vipond	PhD
Imperial College London	Dr	Erik	M	Volz	PhD
Path Links, Northern Lincolnshire and Goole NHS Foundation Trust		Sarah		Walsh
University of Sheffield	Dr	Dennis		Wang	PhD
Cambridge University Hospitals NHS Foundation Trust	Dr	Ben		Warne	MRCP
University of Exeter		Joanna		Warwick-Dugdale	BSc
NHS Lothian	Dr	Elizabeth		Wastnedge	MD
Public Health Wales		Joanne		Watkins	MSc
South Tees Hospitals NHS Foundation Trust		Louisa	K	Watson	DipHE
The Newcastle upon Tyne Hospitals NHS Foundation Trust	Dr	Sheila		Waugh	MD
University of Liverpool		Hermione	J	Webster	BSc
Wellcome Sanger Institute		Danni		Weldon	BSc
Department of Medicine, University of Cambridge	Dr	Elaine		Westwick	PhD
Cardiff University		Thomas		Whalley	BSc
University Hospital Southampton NHS Foundation Trust		Helen		Wheeler
University of Liverpool	Dr	Mark		Whitehead	PhD
University of Sheffield	Dr	Max		Whiteley	PhD
Wellcome Sanger Institute		Andrew		Whitwham	BSc
University of Liverpool		Claudia		Wierzbicki	BSc
Clinical Microbiology, University Hospitals of Leicester NHS Trust		Nicholas	J	Willford	MSc
County Durham and Darlington NHS Foundation Trust		Lesley-Anne		Williams	BSc
Hampshire Hospitals NHS Foundation Trust	Dr	Rebecca		Williams	BMBS
Microbiology, Royal Oldham Hospital		Cheryl		Williams	MSc
Public Health Wales	Dr	Chris		Williams	MBBS
University College London Hospitals NHS Foundation Trust		Charlotte	A	Williams	BSc
University College London Hospitals NHS Foundation Trust	Dr	Rachel	J	Williams	PhD
University of Edinburgh	Dr	Thomas		Williams	MD
Public Health Wales	Dr	Catryn		Williams	PhD
University of Edinburgh	Dr	Kathleen	A	Williamson	PhD
University Hospital Southampton NHS Foundation Trust	Dr	Eleri		Wilson-Davies	MD, FRCPath
Royal Free London NHS Foundation Trust		Eric		Witele	MSc
Maidstone and Tunbridge Wells NHS Trust		Karen	T	Withell	FIBMS
Institute for Infection and Immunity, St George’s University of London	Dr	Adam	A	Witney	PhD
University of Sheffield		Paige		Wolverson	MSc
Microbiology Department, Buckinghamshire Healthcare NHS Trust	Dr	Nick		Wong	DPhil, MRCP, FRCPath
Cardiff University		Trudy		Workman	HNC
Deep Seq, School of Life Sciences, Queens Medical Centre, University of Nottingham		Victoria		Wright	BSc
MRC-University of Glasgow Centre for Virus Research		Derek	W	Wright	MSc
Public Health Agency, Northern Ireland	Dr	Tim		Wyatt	PhD
Portsmouth Hospitals University NHS Trust	Dr	Sarah		Wyllie	PhD
Heartlands Hospital, Birmingham	Dr	Li		Xu-McCrae	PhD
Sheffield Teaching Hospitals NHS Foundation Trust		Mehmet		Yavus
Watford General Hospital		Geraldine		Yaze	MSc
Centre for Genomic Pathogen Surveillance, University of Oxford	Dr	Corin	A	Yeats	PhD
Public Health Scotland	Dr	Gonzalo		Yebra	PhD
Northumbria University	Dr	Wen	C	Yew	PhD
Hub for Biotechnology in the Built Environment, Northumbria University	Dr	Gregory	R	Young	PhD
University of Cambridge		Jamie		Young	BSc
Department of Zoology, University of Oxford	Dr	Alex	E	Zarebski	PhD
University of Sheffield		Peijun		Zhang	MSc
